# Supplementary material for: Hepatitis C Infection and Treatment among Injecting Drug Users Attending General Practice: A Systematic Review and Meta-Analysis
Source: Int J Environ Res Public Health. 2023 Apr 18;20(8):5569. doi: 10.3390/ijerph20085569 (PMC10138322; doi:10.3390/ijerph20085569)
Supplement: Supplementary file 1 [file ijerph-20-05569-s001.zip]

Archive with 1 entries (1 files):
- ijerph-2291404-supplementary.pdf
